# Supplementary material for: AI-powered mechanisms as judges: Breaking ties in chess
Source: PLoS One. 2024 Nov 1;19(11):e0305905. doi: 10.1371/journal.pone.0305905 (PMC11530033; doi:10.1371/journal.pone.0305905)
Supplement: S1 Data — (ZIP) [file pone.0305905.s001.zip]

Archive with 7 entries (6 files):
- data/
- data/Fig1_Percentage_of_draws_WCC.csv
- data/Fig2_TPLVs_US_women.csv
- data/Fig3_World_championship_matches.csv
- data/Fig6.csv
- data/Figs4-5.csv
- data/Table2.csv
