# Supplementary material for: AI-powered mechanisms as judges: Breaking ties in chess
Source: PLoS One. 2024 Nov 1;19(11):e0305905. doi: 10.1371/journal.pone.0305905 (PMC11530033; doi:10.1371/journal.pone.0305905)
Supplement: S1 Data — (ZIP) [file pone.0305905.s001.zip › data/Fig1_Percentage_of_draws_WCC.csv]

Year	Percentage
1886	25%
1889	6%
1890	47%
1892	22%
1894	21%
1896	29%
1907	47%
1908	31%
1910	80%
1910	27%
1921	71%
1927	74%
1929	36%
1934	58%
1935	43%
1937	44%
1951	58%
1954	42%
1957	59%
1958	48%
1960	62%
1961	29%
1963	68%
1966	71%
1969	57%
1972	52%
1978	66%
1981	56%
1984	83%
1985	67%
1986	63%
1987	67%
1990	71%
1993	65%
1995	72%
2000	87%
2004	71%
2006	50%
2008	64%
2010	58%
2012	83%
2013	70%
2014	64%
2016	83%
2018	100%
2021	64%
