# Supplementary material for: AI-powered mechanisms as judges: Breaking ties in chess
Source: PLoS One. 2024 Nov 1;19(11):e0305905. doi: 10.1371/journal.pone.0305905 (PMC11530033; doi:10.1371/journal.pone.0305905)
Supplement: S1 Data — (ZIP) [file pone.0305905.s001.zip › data/Fig2_TPLVs_US_women.csv]

## Sheet: Sheet1
Yu	Krush
15.96	15.05
5.52	23.1
21.46	6.24
9	7.5
20.3	11.84
20.79	13.53
19.22	14.28
6.66	7.52
6.16	16.08
20.9	5.27
8.45	15.6
20.52	11.02
13.68	12.18
