# Supplementary material for: AI-powered mechanisms as judges: Breaking ties in chess
Source: PLoS One. 2024 Nov 1;19(11):e0305905. doi: 10.1371/journal.pone.0305905 (PMC11530033; doi:10.1371/journal.pone.0305905)
Supplement: S1 Data — (ZIP) [file pone.0305905.s001.zip › data/Fig3_World_championship_matches.csv]

Year	Player 1	Player 2	TPLV1	TPLV2
1910	Schlechter	Lasker	3.26	8.21
1910	Lasker	Schlechter	4.16	3.86
1910	Schlechter	Lasker	2.24	2.12
1910	Lasker	Schlechter	6.33	6.03
1910	Schlechter	Lasker	5.4	105.07
1910	Lasker	Schlechter	3.47	3.17
1910	Schlechter	Lasker	5.5	5.2
1910	Lasker	Schlechter	1.92	1.62
1910	Schlechter	Lasker	6.63	6.3
1910	Lasker	Schlechter	8.68	13.6
1951	Botvinnik	Bronstein	2.05	1.75
1951	Bronstein	Botvinnik	6.29	5.99
1951	Botvinnik	Bronstein	5.24	4.94
1951	Bronstein	Botvinnik	3.84	3.57
1951	Botvinnik	Bronstein	103.79	3.51
1951	Bronstein	Botvinnik	7.35	2.18
1951	Botvinnik	Bronstein	4.37	10.44
1951	Bronstein	Botvinnik	1.67	1.37
1951	Botvinnik	Bronstein	7.56	7.26
1951	Bronstein	Botvinnik	13.32	13.02
1951	Botvinnik	Bronstein	9.34	2.89
1951	Bronstein	Botvinnik	9.36	5.11
1951	Botvinnik	Bronstein	2.01	1.71
1951	Bronstein	Botvinnik	6.11	5.78
1951	Botvinnik	Bronstein	6.1	5.8
1951	Bronstein	Botvinnik	14.86	14.56
1951	Botvinnik	Bronstein	9.61	3.07
1951	Bronstein	Botvinnik	7.95	7.65
1951	Botvinnik	Bronstein	2.82	9.68
1951	Bronstein	Botvinnik	3.32	3.02
1951	Botvinnik	Bronstein	16.41	10.03
1951	Bronstein	Botvinnik	-0.42	5.91
1951	Botvinnik	Bronstein	5.97	7.34
1951	Bronstein	Botvinnik	2.99	1.94
1954	Smyslov	Botvinnik	8.63	3.37
1954	Botvinnik	Smyslov	1.33	5.39
1954	Smyslov	Botvinnik	3.82	3.94
1954	Botvinnik	Smyslov	6.67	12.77
1954	Smyslov	Botvinnik	1.76	1.46
1954	Botvinnik	Smyslov	1.8	1.5
1954	Smyslov	Botvinnik	4.97	8.26
1954	Botvinnik	Smyslov	3.76	3.57
1954	Smyslov	Botvinnik	1.03	5.74
1954	Botvinnik	Smyslov	9.27	4.29
1954	Smyslov	Botvinnik	0.48	6.14
1954	Botvinnik	Smyslov	0.93	5.64
1954	Smyslov	Botvinnik	10.04	4.94
1954	Botvinnik	Smyslov	6.79	1.61
1954	Smyslov	Botvinnik	5.95	0.78
1954	Botvinnik	Smyslov	4.13	10.05
1954	Smyslov	Botvinnik	2.92	2.62
1954	Botvinnik	Smyslov	6.51	6.19
1954	Smyslov	Botvinnik	3.29	2.97
1954	Botvinnik	Smyslov	16.28	9.82
1954	Smyslov	Botvinnik	5.39	5.09
1954	Botvinnik	Smyslov	3.62	3.36
1954	Smyslov	Botvinnik	3.32	7.06
1954	Botvinnik	Smyslov	1.74	3.26
1987	Kasparov	Karpov	2.45	2.06
1987	Karpov	Kasparov	8.46	1.99
1987	Kasparov	Karpov	1.28	1.17
1987	Karpov	Kasparov	2.53	2.23
1987	Kasparov	Karpov	0.42	0.9
1987	Karpov	Kasparov	2.29	2.04
1987	Kasparov	Karpov	7.47	4.5
1987	Karpov	Kasparov	3.07	2.77
1987	Kasparov	Karpov	1.21	0.91
1987	Karpov	Kasparov	1.48	1.23
1987	Karpov	Kasparov	1.08	0.78
1987	Kasparov	Karpov	2.38	2.08
1987	Karpov	Kasparov	2.08	1.78
1987	Kasparov	Karpov	0.28	0.11
1987	Karpov	Kasparov	5.44	10.47
1987	Kasparov	Karpov	5.78	9.96
1987	Kasparov	Karpov	11.71	5.02
1987	Karpov	Kasparov	2.1	1.4
1987	Kasparov	Karpov	7.21	10.85
1987	Karpov	Kasparov	5.41	16.26
1987	Kasparov	Karpov	2.25	1.94
1987	Karpov	Kasparov	7.64	7.38
1987	Kasparov	Karpov	1.72	6.01
1987	Karpov	Kasparov	1.73	1.43
2004	Leko	Kramnik	9.12	1.18
2004	Kramnik	Leko	0.91	0.67
2004	Leko	Kramnik	0.79	0.47
2004	Kramnik	Leko	1.87	1.57
2004	Leko	Kramnik	1.41	7.64
2004	Kramnik	Leko	1.65	1.23
2004	Leko	Kramnik	1.35	1.02
2004	Kramnik	Leko	2.29	-3.1
2004	Leko	Kramnik	0.64	0.75
2004	Kramnik	Leko	5.07	4.77
2004	Leko	Kramnik	0.3	0.1
2004	Kramnik	Leko	1.79	0.75
2004	Leko	Kramnik	3.89	3.59
2004	Kramnik	Leko	-5.94	93.74
2006	Topalov	Kramnik	1.14	0.77
2006	Topalov	Kramnik	2.66	2.36
2006	Kramnik	Topalov	103.75	3.49
2006	Topalov	Kramnik	3.42	6.88
2006	Kramnik	Topalov	3.32	7.86
2006	Topalov	Kramnik	1.88	1.57
2006	Kramnik	Topalov	0.79	0.49
2012	Anand	Gelfand	1.12	0.8
2012	Gelfand	Anand	1.19	0.9
2012	Gelfand	Anand	2.7	9.35
2012	Anand	Gelfand	2.27	5.15
2012	Gelfand	Anand	3.8	3.5
2012	Anand	Gelfand	-0.1	-0.4
2012	Gelfand	Anand	1.62	1.48
2012	Anand	Gelfand	1.27	1.17
2016	Carlsen	Karjakin	1.18	0.88
2016	Karjakin	Carlsen	1.8	1.49
2016	Carlsen	Karjakin	7.26	6.96
2016	Karjakin	Carlsen	6.09	5.79
2016	Carlsen	Karjakin	3.12	2.91
2016	Karjakin	Carlsen	0.68	0.39
2016	Karjakin	Carlsen	1.26	1.07
2016	Carlsen	Karjakin	8.39	3.54
2016	Karjakin	Carlsen	4.54	4.27
2016	Carlsen	Karjakin	5.73	11.39
2016	Karjakin	Carlsen	1.72	1.42
2016	Carlsen	Karjakin	0.51	0.12
2018	Caruana	Carlsen	7.34	7.04
2018	Carlsen	Caruana	1.15	0.85
2018	Caruana	Carlsen	2.35	2.01
2018	Carlsen	Caruana	1.4	0.97
2018	Caruana	Carlsen	1.35	1.11
2018	Carlsen	Caruana	3.6	3.3
2018	Carlsen	Caruana	1.28	0.98
2018	Caruana	Carlsen	1.89	1.59
2018	Carlsen	Caruana	2.18	1.96
2018	Caruana	Carlsen	3.42	3.18
2018	Carlsen	Caruana	0.72	0.42
2018	Caruana	Carlsen	3	2.22
