# Supplementary material for: AI-powered mechanisms as judges: Breaking ties in chess
Source: PLoS One. 2024 Nov 1;19(11):e0305905. doi: 10.1371/journal.pone.0305905 (PMC11530033; doi:10.1371/journal.pone.0305905)
Supplement: S1 Data — (ZIP) [file pone.0305905.s001.zip › data/Fig6.csv]

Game	Botvinnik-Smyslov	Botvinnik-Bronstein	Kasparov-Karpov	Schlechter-Lasker	Leko-Kramnik	Topalov-Kramnik	Anand-Gelfand	Karjakin-Carlsen	Carlsen-Caruana
1	Win	Draw	Draw	Draw	Loss	Loss	Draw	Draw	Draw
2	Win	Draw	Loss	Draw	Draw	Loss	Draw	Draw	Draw
3	Draw	Draw	Draw	Draw	Draw	Draw	Draw	Draw	Draw
4	Win	Draw	Win	Draw	Draw	Draw	Draw	Draw	Draw
5	Draw	Loss	Loss	Win	Win	Win	Draw	Draw	Draw
6	Draw	Win	Draw	Draw	Draw	Draw	Draw	Draw	Draw
7	Loss	Win	Draw	Draw	Draw	Draw	Loss	Draw	Draw
8	Draw	Draw	Win	Draw	Win	Win	Win	Win	Draw
9	Loss	Draw	Draw	Draw	Draw	Win	Draw	Draw	Draw
10	Loss	Draw	Draw	Loss	Draw	Loss	Draw	Loss	Draw
11	Loss	Loss	Win		Draw	Draw	Draw	Draw	Draw
12	Win	Win	Draw		Draw	Draw	Draw	Draw	Draw
13	Win	Draw	Draw		Draw
14	Loss	Draw	Draw		Loss
15	Win	Draw	Draw
16	Win	Draw	Loss
17	Draw	Loss	Draw
18	Draw	Draw	Draw
19	Draw	Win	Draw
20	Loss	Draw	Draw
21	Draw	Loss	Draw
22	Draw	Loss	Draw
23	Loss	Win	Loss
24	Draw	Draw	Win
