# Supplementary material for: AI-powered mechanisms as judges: Breaking ties in chess
Source: PLoS One. 2024 Nov 1;19(11):e0305905. doi: 10.1371/journal.pone.0305905 (PMC11530033; doi:10.1371/journal.pone.0305905)
Supplement: S1 Data — (ZIP) [file pone.0305905.s001.zip › data/Figs4-5.csv]

Depth	Move Number	White TPLV	Black TPLV
20	1	0
20	2		-0.09
20	3	0.01
20	4		0.05
20	5	0.06
20	6		0.04
20	7	0.02
20	8		0.16
20	9	0.07
20	10		0.12
20	11	0.08
20	12		0.17
20	13	0.11
20	14		0.17
20	15	0.12
20	16		0.2
20	17	0.18
20	18		0.12
20	19	0.14
20	20		0.3
20	21	0.23
20	22		0.43
20	23	0.19
20	24		0.49
20	25	0.43
20	26		0.58
20	27	0.55
20	28		0.65
20	29	0.61
20	30		0.6
20	31	0.61
20	32		0.69
20	33	0.7
20	34		0.79
20	35	1.01
20	36		0.72
20	37	0.96
20	38		0.68
20	39	0.9
20	40		0.61
20	41	0.9
20	42		0.61
20	43	1.05
20	44		0.56
20	45	1.93
20	46		0.73
20	47	2.16
20	48		1.4
20	49	2.36
20	50		1.86
20	51	2.5
20	52		2.06
20	53	2.68
20	54		2.18
20	55	2.67
20	56		2.19
20	57	2.61
20	58		2.14
20	59	2.67
20	60		2.27
20	61	2.69
20	62		2.3
20	63	2.69
20	64		2.48
20	65	2.77
20	66		3.01
20	67	2.82
20	68		3.93
20	69	3.97
20	70		3.9
20	71	3.96
20	72		5.15
20	73	4.92
20	74		14.05
20	75	-24.93
25	1	0
25	2		0.25
25	3	0.02
25	4		0.44
25	5	0.27
25	6		0.47
25	7	0.07
25	8		0.26
25	9	0.07
25	10		0.28
25	11	0.28
25	12		0.51
25	13	0.51
25	14		0.64
25	15	0.2
25	16		0.63
25	17	0.14
25	18		0.65
25	19	0.03
25	20		0.69
25	21	0.32
25	22		0.95
25	23	0.49
25	24		1.24
25	25	0.67
25	26		1.64
25	27	0.82
25	28		1.33
25	29	0.82
25	30		1.51
25	31	1.1
25	32		1.67
25	33	1.04
25	34		1.74
25	35	1.61
25	36		1.77
25	37	1.77
25	38		2.02
25	39	1.9
25	40		1.91
25	41	1.93
25	42		1.9
25	43	2.27
25	44		1.86
25	45	3.84
25	46		2.42
25	47	3.93
25	48		3.22
25	49	4.07
25	50		3.75
25	51	4.22
25	52		3.84
25	53	4.27
25	54		3.84
25	55	4.21
25	56		3.87
25	57	4.38
25	58		3.98
25	59	4.13
25	60		3.83
25	61	4.01
25	62		3.74
25	63	3.9
25	64		3.7
25	65	3.88
25	66		4.99
25	67	4.12
25	68		5.86
25	69	5.45
25	70		5.75
25	71	5.03
25	72		5.86
25	73	4.89
25	74		16.26
25	75	5.41
