# Supplementary material for: AI-powered mechanisms as judges: Breaking ties in chess
Source: PLoS One. 2024 Nov 1;19(11):e0305905. doi: 10.1371/journal.pone.0305905 (PMC11530033; doi:10.1371/journal.pone.0305905)
Supplement: S1 Data — (ZIP) [file pone.0305905.s001.zip › data/Table2.csv]

Year	Player 1	Player 2	C-TPLV1	C-TPLV2
1910	Schlechter	Lasker	51.31	151.46
1951	Botvinnik	Bronstein	245.37	145.06
1954	Botvinnik	Smyslov	115.2	119.05
1987	Kasparov	Karpov	93.92	88.82
2004	Leko	Kramnik	117.13	22.39
2006	Kramnik	Topalov	229.75	41.23
2012	Anand	Gelfand	42.25	43.78
2016	Karjakin	Carlsen	41.89	40.62
2018	Carlsen	Caruana	27.48	27.83
